# Supplementary material for: Rapid Purification and Formulation of Radiopharmaceuticals via Thin-Layer Chromatography
Source: Molecules. 2022 Nov 24;27(23):8178. doi: 10.3390/molecules27238178 (PMC9738419; doi:10.3390/molecules27238178)
Supplement: Supplementary file 1 [file molecules-27-08178-s001.zip]

Archive with 1 entries (1 files):
- molecules-2020290-supplementary.pdf
